# Supplementary material for: Assessing land use and climate-related trends in environmental quality using RSEI in a neotropical coastal basin
Source: Environ Monit Assess. 2026 Apr 30;198(5):530. doi: 10.1007/s10661-026-15394-y (PMC13128788; doi:10.1007/s10661-026-15394-y)
Supplement: Supplementary file 1 — (XLSX 58.4 KB) [file 10661_2026_15394_MOESM1_ESM.xlsx]

## Sheet: Summary
Article Title: Assessing Land Use and Climate-Related Trends in Environmental Quality Using RSEI in a Neotropical Coastal Basin
Supplementary Material 1. Detailed dataset containing the component indicators and the RSEI index

## Sheet: PCA_Results
PCA LOADINGS								AXIS EXPLANATION DATA					Mean Explanation of the first PCA Axis	SD
2023								2023					0.669887	0.0243439
	PC1	PC2	PC3	PC4				PC1	PC2	PC3	PC4
2023_NDVI	-0.464485	0.494601	0.733565	0.0388135			Standard deviation	1.63108	0.965794	0.606253	0.198146
2023_LSM	-0.587476	-0.178146	-0.290701	0.733914			Proportion of Variance	0.66511	0.23319	0.09189	0.00982
2023_NDSI	-0.545674	0.315197	-0.527907	-0.56939			Cumulative Proportion	0.66511	0.8983	0.99018	1
2023_LST	-0.375986	-0.790117	0.314149	-0.36832
2022								2022
	PC1	PC2	PC3	PC4				PC1	PC2	PC3	PC4
2022_NDVI	-0.441755	0.513879	0.735367	0.00409017			Standard deviation	1.58672	0.959447	0.700811	0.265767
2022_LSM	-0.600691	-0.0665698	-0.318395	0.730317			Proportion of Variance	0.62942	0.23013	0.12278	0.01766
2022_NDSI	-0.580148	0.153078	-0.451811	-0.660198			Cumulative Proportion	0.62942	0.85956	0.98234	1
2022_LST	-0.327796	-0.841465	0.392081	-0.175381
2021								2021
	PC1	PC2	PC3	PC4				PC1	PC2	PC3	PC4
2021_NDVI	-0.465269	-0.522349	0.640597	-0.316721			Standard deviation	1.623	0.838402	0.743695	0.331471
2021_LSM	-0.508539	0.618987	-0.150982	-0.579179			Proportion of Variance	0.65853	0.17573	0.13827	0.02747
2021_NDSI	-0.573909	0.274399	0.178094	0.750744			Cumulative Proportion	0.65853	0.83426	0.97253	1
2021_LST	-0.442201	-0.518375	-0.731521	0.0249589
2020								2020
	PC1	PC2	PC3	PC4				PC1	PC2	PC3	PC4
2020_NDVI	-0.431306	-0.654544	0.521016	0.337771			Standard deviation	1.60885	0.969703	0.626995	0.279575
2020_LSM	-0.55848	0.199247	-0.57648	0.562202			Proportion of Variance	0.6471	0.23508	0.09828	0.01954
2020_NDSI	-0.59181	-0.176853	-0.223213	-0.754095			Cumulative Proportion	0.6471	0.88218	0.98046	1
2020_LST	-0.389662	0.707527	0.588548	-0.0343387
2019								2019
	PC1	PC2	PC3	PC4				PC1	PC2	PC3	PC4
2019_NDVI	-0.380595	-0.765339	0.388944	0.343695			Standard deviation	1.63504	0.976112	0.562872	0.238777
2019_LSM	-0.554101	0.285302	-0.506976	0.595441			Proportion of Variance	0.66834	0.2382	0.07921	0.01425
2019_NDSI	-0.57991	-0.19985	-0.324395	-0.720092			Cumulative Proportion	0.66834	0.90654	0.98575	1
2019_LST	-0.460243	0.54122	0.69747	-0.0937649
2018								2018
	PC1	PC2	PC3	PC4				PC1	PC2	PC3	PC4
2018_NDVI	-0.431591	-0.759994	0.237393	0.424008			Standard deviation	1.62404	0.896724	0.674342	0.321913
2018_LSM	-0.515769	0.432002	-0.510725	0.535273			Proportion of Variance	0.65938	0.20103	0.11368	0.02591
2018_NDSI	-0.573477	-0.183344	-0.335366	-0.724595			Cumulative Proportion	0.65938	0.86041	0.97409	1
2018_LST	-0.467799	0.449631	0.755205	-0.0930668
2017								2017
	PC1	PC2	PC3	PC4				PC1	PC2	PC3	PC4
2017_NDVI	-0.419915	-0.846597	0.294519	0.142139			Standard deviation	1.68891	0.798217	0.672161	0.242145
2017_LSM	-0.544137	0.217194	-0.470075	0.660129			Proportion of Variance	0.7131	0.15929	0.11295	0.01466
2017_NDSI	-0.563378	0.0264038	-0.371398	-0.737544			Cumulative Proportion	0.7131	0.87239	0.98534	1
2017_LST	-0.458466	0.485184	0.744548	-0.00735307
2016								2016
	PC1	PC2	PC3	PC4				PC1	PC2	PC3	PC4
2016_NDVI	-0.481914	-0.243401	0.805586	0.244019			Standard deviation	1.67515	0.80532	0.686033	0.273297
2016_LSM	-0.532728	-0.208183	-0.562449	0.597086			Proportion of Variance	0.70153	0.16213	0.11766	0.01867
2016_NDSI	-0.566516	-0.248662	-0.182568	-0.764131			Cumulative Proportion	0.70153	0.86367	0.98133	1
2016_LST	-0.403756	0.914102	0.0367471	-0.006906
2015								2015
	PC1	PC2	PC3	PC4				PC1	PC2	PC3	PC4
2015_NDVI	-0.426848	-0.776438	0.372985	0.275367			Standard deviation	1.6661	0.842435	0.657785	0.285899
2015_LSM	-0.538108	0.261675	-0.520686	0.608977			Proportion of Variance	0.69397	0.17742	0.10817	0.02043
2015_NDSI	-0.568404	-0.112599	-0.337043	-0.742051			Cumulative Proportion	0.69397	0.8714	0.97957	1
2015_LST	-0.452943	0.562131	0.690051	-0.0517719
2014								2014
	PC1	PC2	PC3	PC4				PC1	PC2	PC3	PC4
2014_NDVI	-0.465865	-0.547845	-0.596201	-0.356903			Standard deviation	1.62775	0.803699	0.787267	0.291064
2014_LSM	-0.516648	0.0901572	0.650044	-0.549899			Proportion of Variance	0.66239	0.16148	0.15495	0.02118
2014_NDSI	-0.580307	-0.224746	0.208262	0.754559			Cumulative Proportion	0.66239	0.82387	0.97882	1
2014_LST	-0.423424	0.800766	-0.422628	0.0295139

## Sheet: LST_Basin
Year	Mean_LST
2014	0.375079
2015	0.423967
2016	0.253083
2017	0.450192
2018	0.398237
2019	0.599814
2020	0.469779
2021	0.231522
2022	0.421117
2023	0.527179

## Sheet: LST_Municipalities
Municipality	2014	2023
Anitapolis	0.306257	0.464548
Armazem	0.391083	0.561785
Braco_do_Norte	0.391365	0.574286
Capivari_de_Baixo	0.43591	0.586751
Garopaba	0.395389	0.51894
Grao_Para	0.362486	0.53369
Gravatal	0.395735	0.570513
Imarui	0.389296	0.522747
Imbituba	0.431005	0.547362
Jaguaruna	0.438812	0.57918
Laguna	0.420764	0.503569
Lauro_Muller	0.371913	0.52356
Orleans	0.369157	0.526898
Paulo_Lopes	0.357888	0.50113
Pedras_Grandes	0.383364	0.536172
Pescaria_Brava	0.414853	0.526948
Rio_Fortuna	0.359445	0.545898
Sangao	0.435148	0.605123
Santa_Rosa_de_Lima	0.349089	0.515191
Sao_Bonifacio	0.337922	0.477797
Sao_Ludgero	0.39277	0.559761
Sao_Martinho	0.365724	0.534306
Treze_de_Maio	0.401681	0.567654
Tubarao	0.424044	0.572596
Urussanga	0.395223	0.539764

## Sheet: LST_Municipalities_AllYears
Municipality	2014	2015	2016	2017	2018	2019	2020	2021	2022	2023
Anitapolis	0.306257	0.367396	0.214352	0.369312	0.347881	0.53602	0.441899	0.15946	0.347028	0.464548
Armazem	0.391083	0.43853	0.250554	0.433356	0.424955	0.634737	0.484419	0.252117	0.449972	0.561785
Braco_do_Norte	0.391365	0.439825	0.254058	0.435447	0.405119	0.643637	0.471193	0.253993	0.457034	0.574286
Capivari_de_Baixo	0.43591	0.492611	0.293113	0.591768	0.46729	0.743142	0.528211	0.29231	0.494375	0.586751
Garopaba	0.395389	0.453102	0.287083	0.444276	0.417142	0.581016	0.471465	0.254575	0.444183	0.51894
Grao_Para	0.362486	0.41354	0.241883	0.415825	0.387734	0.594798	0.468099	0.218269	0.427423	0.53369
Gravatal	0.395735	0.453271	0.263056	0.490503	0.427439	0.647111	0.491583	0.264927	0.463117	0.570513
Imarui	0.389296	0.436903	0.278485	0.439963	0.413128	0.596619	0.479064	0.25525	0.432355	0.522747
Imbituba	0.431005	0.481015	0.305041	0.470823	0.440622	0.621473	0.494801	0.295436	0.45852	0.547362
Jaguaruna	0.438812	0.508153	0.301698	0.564151	0.462744	0.68681	0.506373	0.297886	0.480088	0.57918
Laguna	0.420764	0.44641	0.283748	0.478982	0.418698	0.578339	0.465973	0.290059	0.41836	0.503569
Lauro_Muller	0.371913	0.413812	0.245148	0.5025	0.397565	0.587053	0.477233	0.227599	0.418899	0.52356
Orleans	0.369157	0.40218	0.241111	0.452029	0.383301	0.588911	0.457184	0.221891	0.415527	0.526898
Paulo_Lopes	0.357888	0.415488	0.262609	0.41716	0.391825	0.564977	0.4558	0.211017	0.41003	0.50113
Pedras_Grandes	0.383364	0.41537	0.240716	0.503733	0.383399	0.605508	0.457051	0.237615	0.427482	0.536172
Pescaria_Brava	0.414853	0.440036	0.280564	0.483738	0.423343	0.598433	0.472524	0.286974	0.433771	0.526948
Rio_Fortuna	0.359445	0.42366	0.245655	0.421368	0.397622	0.6077	0.471977	0.220695	0.428073	0.545898
Sangao	0.435148	0.500845	0.297589	0.562233	0.459153	0.682689	0.518155	0.287334	0.489967	0.605123
Santa_Rosa_de_Lima	0.349089	0.404153	0.234311	0.402658	0.380362	0.577191	0.461577	0.196431	0.399962	0.515191
Sao_Bonifacio	0.337922	0.394946	0.237985	0.39231	0.362572	0.546348	0.459546	0.181686	0.367148	0.477797
Sao_Ludgero	0.39277	0.420168	0.23753	0.49286	0.38649	0.627064	0.45528	0.251782	0.449314	0.559761
Sao_Martinho	0.365724	0.417684	0.237387	0.418008	0.404655	0.607758	0.471631	0.220308	0.421774	0.534306
Treze_de_Maio	0.401681	0.466423	0.278316	0.539695	0.426941	0.65892	0.503785	0.254476	0.456755	0.567654
Tubarao	0.424044	0.471219	0.274944	0.551158	0.431837	0.680778	0.490689	0.270834	0.466342	0.572596
Urussanga	0.395223	0.421411	0.245429	0.501061	0.392464	0.596554	0.460227	0.246469	0.422473	0.539764

## Sheet: NDSI_Municipalities
Municipality	2014	2023
Anitapolis	0.319268	0.333133
Armazem	0.344209	0.35676
Braco_do_Norte	0.36455	0.377045
Capivari_de_Baixo	0.424761	0.419943
Garopaba	0.328906	0.333458
Grao_Para	0.34393	0.342309
Gravatal	0.364634	0.374494
Imarui	0.332583	0.342403
Imbituba	0.410459	0.400662
Jaguaruna	0.426187	0.425193
Laguna	0.423488	0.412472
Lauro_Muller	0.359658	0.350265
Orleans	0.351317	0.343722
Paulo_Lopes	0.299659	0.316626
Pedras_Grandes	0.346093	0.347765
Pescaria_Brava	0.391827	0.392477
Rio_Fortuna	0.334026	0.350812
Sangao	0.412134	0.422419
Santa_Rosa_de_Lima	0.315083	0.334983
Sao_Bonifacio	0.315049	0.333255
Sao_Ludgero	0.356122	0.363554
Sao_Martinho	0.314901	0.335538
Treze_de_Maio	0.372748	0.382848
Tubarao	0.394581	0.391024
Urussanga	0.367141	0.361305

## Sheet: NDVI_Municipalities
Municipality	2014	2023
Anitapolis	0.917962	0.914516
Armazem	0.882704	0.880377
Braco_do_Norte	0.864397	0.857195
Capivari_de_Baixo	0.756379	0.785951
Garopaba	0.884736	0.889947
Grao_Para	0.889969	0.899377
Gravatal	0.863158	0.86386
Imarui	0.863083	0.833708
Imbituba	0.780016	0.73811
Jaguaruna	0.752934	0.749275
Laguna	0.659505	0.667416
Lauro_Muller	0.884314	0.896199
Orleans	0.885924	0.898267
Paulo_Lopes	0.925749	0.922215
Pedras_Grandes	0.883488	0.889868
Pescaria_Brava	0.736459	0.713749
Rio_Fortuna	0.895097	0.88963
Sangao	0.813366	0.802884
Santa_Rosa_de_Lima	0.913222	0.905599
Sao_Bonifacio	0.917408	0.911212
Sao_Ludgero	0.871556	0.869279
Sao_Martinho	0.906095	0.899135
Treze_de_Maio	0.852872	0.842224
Tubarao	0.82575	0.814813
Urussanga	0.871345	0.879881

## Sheet: LSM_Municipalities
Municipality	2014	2023
Anitapolis	0.759839	0.755813
Armazem	0.753668	0.747364
Braco_do_Norte	0.748354	0.740337
Capivari_de_Baixo	0.743901	0.738139
Garopaba	0.758853	0.756929
Grao_Para	0.753115	0.75235
Gravatal	0.748722	0.742858
Imarui	0.760995	0.759512
Imbituba	0.748282	0.746004
Jaguaruna	0.740894	0.735145
Laguna	0.754814	0.755653
Lauro_Muller	0.748202	0.749914
Orleans	0.750937	0.751997
Paulo_Lopes	0.765169	0.761524
Pedras_Grandes	0.752912	0.750073
Pescaria_Brava	0.756596	0.75588
Rio_Fortuna	0.756282	0.749776
Sangao	0.73581	0.726684
Santa_Rosa_de_Lima	0.761082	0.754875
Sao_Bonifacio	0.761062	0.755994
Sao_Ludgero	0.749922	0.744958
Sao_Martinho	0.761089	0.754318
Treze_de_Maio	0.746931	0.739289
Tubarao	0.744805	0.742574
Urussanga	0.747201	0.746236

## Sheet: RSEI_Municipalities
Municipality	2014	2023
Anitapolis	0.802196	0.79836
Paulo_Lopes	0.799342	0.79874
Sao_Bonifacio	0.795849	0.794408
Santa_Rosa_de_Lima	0.792299	0.781926
Sao_Martinho	0.786886	0.775077
Rio_Fortuna	0.777742	0.762487
Grao_Para	0.770768	0.771634
Garopaba	0.770032	0.78121
Imarui	0.769868	0.773481
Orleans	0.764363	0.772655
Pedras_Grandes	0.763491	0.766394
Armazem	0.762542	0.753186
Lauro_Muller	0.758517	0.769667
Sao_Ludgero	0.753942	0.748334
Braco_do_Norte	0.74982	0.735012
Gravatal	0.748772	0.73973
Urussanga	0.74794	0.756843
Treze_de_Maio	0.742018	0.732603
Tubarao	0.724775	0.728574
Pescaria_Brava	0.723581	0.741099
Imbituba	0.711498	0.727235
Sangao	0.707066	0.695311
Capivari_de_Baixo	0.703841	0.709063
Laguna	0.702022	0.736357
Jaguaruna	0.69935	0.702986

## Sheet: RSEI_Mun_All_Years
	Municipality	Mean_2014	SD_2014	Mean_2015	SD_2015	Mean_2016	SD_2016	Mean_2017	SD_2017	Mean_2018	SD_2018	Mean_2019	SD_2019	Mean_2020	SD_2020	Mean_2021	SD_2021	Mean_2022	SD_2022	Mean_2023	SD_2023	Mean_All_Years	SD_All_Years
1	Anitápolis	0.802196	0.0345109	0.796814	0.0353638	0.794305	0.0393424	0.802495	0.0351587	0.796919	0.0370454	0.7957	0.0349908	0.794549	0.0404608	0.802406	0.0340151	0.795373	0.0396901	0.79836	0.0390368	0.797912	0.00329313
2	Armazem	0.762542	0.0523705	0.760467	0.0574992	0.767825	0.0599507	0.771288	0.0537636	0.754323	0.0575688	0.753636	0.0571629	0.758789	0.0555448	0.762512	0.0510623	0.756669	0.0573201	0.753186	0.0598076	0.760124	0.00608469
3	Braço do Norte	0.74982	0.0542684	0.749391	0.0596242	0.749412	0.0644209	0.760325	0.0554341	0.755001	0.05558	0.742491	0.0592954	0.753759	0.0556272	0.751764	0.0520579	0.742467	0.0585795	0.735012	0.0682163	0.748944	0.00727438
4	Capivari de Baixo	0.703841	0.0523837	0.698356	0.0629001	0.684961	0.0582399	0.665277	0.059001	0.700007	0.0526067	0.669417	0.0682194	0.690994	0.0588525	0.689216	0.0460831	0.697389	0.0611123	0.709063	0.0656875	0.690852	0.0142757
5	Garopaba	0.770032	0.0543214	0.76987	0.0538329	0.767156	0.0553045	0.781979	0.0489226	0.772557	0.0526414	0.777077	0.061762	0.781428	0.0529809	0.770621	0.051982	0.772825	0.0565786	0.78121	0.0553592	0.774475	0.00550307
6	Grão Pará	0.770768	0.0529243	0.776704	0.0483731	0.773158	0.0560032	0.781415	0.0489381	0.778779	0.0456423	0.778841	0.042977	0.773754	0.051625	0.777575	0.0463691	0.768663	0.0502178	0.771634	0.0516559	0.775129	0.00413518
7	Gravatal	0.748772	0.0512654	0.744839	0.0560147	0.750712	0.0573977	0.742211	0.0614507	0.744177	0.0580704	0.73892	0.0612202	0.746582	0.0563503	0.74369	0.0551001	0.738977	0.0599709	0.73973	0.0618732	0.743861	0.00404948
8	Imaruí	0.769868	0.0593447	0.769722	0.0565089	0.768196	0.0560036	0.776345	0.0567117	0.766252	0.0609584	0.769616	0.0586229	0.764518	0.0631097	0.765367	0.0616945	0.772457	0.0557212	0.773481	0.0503382	0.769582	0.00373768
9	Imbituba	0.711498	0.0638984	0.700692	0.0727975	0.705124	0.0689865	0.716905	0.0655403	0.701018	0.0670359	0.719636	0.0709096	0.706192	0.069941	0.698698	0.0666873	0.726051	0.068685	0.727235	0.066637	0.711305	0.0106132
10	Jaguaruna	0.69935	0.0527832	0.67944	0.0674994	0.682975	0.0659889	0.678393	0.062495	0.692193	0.0594754	0.689535	0.0689496	0.696337	0.0555678	0.684326	0.0550806	0.700815	0.059079	0.702986	0.064574	0.690635	0.0090796
11	Laguna	0.702022	0.0609246	0.706562	0.0593197	0.708231	0.0631667	0.714547	0.0501135	0.705264	0.0575152	0.721492	0.0511515	0.722249	0.0488308	0.700514	0.0582939	0.734732	0.0480672	0.736357	0.0443298	0.715197	0.0130388
12	Lauro Muller	0.758517	0.0553843	0.770968	0.0501111	0.763387	0.0497434	0.748217	0.0461897	0.763499	0.0471727	0.773992	0.0453169	0.752352	0.0486327	0.756209	0.0466316	0.764822	0.0459593	0.769667	0.0541023	0.762163	0.00832391
13	Orleans	0.764363	0.0553801	0.778116	0.0494313	0.771001	0.0544767	0.766524	0.0529559	0.774053	0.0483917	0.778146	0.045796	0.768243	0.0509432	0.765579	0.0483042	0.769655	0.0500099	0.772655	0.0530758	0.770833	0.00490305
14	Paulo Lopes	0.799342	0.036305	0.796726	0.0360562	0.790555	0.0341998	0.80586	0.0318649	0.797401	0.0367682	0.80186	0.0368948	0.804693	0.0330212	0.799739	0.0322241	0.798493	0.037888	0.79874	0.0347145	0.799341	0.00430155
15	Pedras Grandes	0.763491	0.0546064	0.773474	0.0541937	0.776852	0.0565262	0.754368	0.0528239	0.774924	0.0532437	0.770134	0.051064	0.776007	0.0550536	0.765243	0.0512398	0.768641	0.0543751	0.766394	0.0559938	0.768953	0.00693311
16	Pescaria Brava	0.723581	0.06514	0.730522	0.0568706	0.729845	0.0604664	0.733205	0.0494159	0.730378	0.0503969	0.726717	0.0494068	0.732981	0.0507059	0.713893	0.071324	0.737208	0.0488388	0.741099	0.0427158	0.729943	0.00749885
17	Rio Fortuna	0.777742	0.0447201	0.7729	0.0500456	0.775168	0.0543939	0.78271	0.0463672	0.775208	0.0468844	0.772172	0.0484718	0.774236	0.0497932	0.780755	0.044168	0.769606	0.0492921	0.762487	0.056016	0.774298	0.00571439
18	Sangão	0.707066	0.0580696	0.704635	0.0599198	0.705858	0.0602649	0.697383	0.05584	0.703647	0.0567768	0.709803	0.0569543	0.709302	0.0541776	0.704725	0.05325	0.708996	0.0546182	0.695311	0.068685	0.704673	0.00489221
19	Santa Rosa de Lima	0.792299	0.0381824	0.788395	0.041659	0.789823	0.0445756	0.79565	0.0395061	0.788097	0.0410507	0.788443	0.041217	0.788517	0.0443901	0.795824	0.0378799	0.787377	0.0419544	0.781926	0.04844	0.789635	0.0041192
20	São Bonifácio	0.795849	0.0381106	0.789779	0.0392958	0.787447	0.0411009	0.799708	0.0382454	0.794676	0.0401542	0.794367	0.0390179	0.789874	0.0449854	0.799012	0.0371626	0.798414	0.0414083	0.794408	0.041271	0.794353	0.00418852
21	São Ludgero	0.753942	0.0596116	0.764845	0.0604096	0.770142	0.0628988	0.74967	0.0587207	0.766497	0.0583474	0.753688	0.0598612	0.766215	0.0554953	0.752388	0.0558208	0.752004	0.0597309	0.748334	0.0661243	0.757773	0.00815657
22	São Martinho	0.786886	0.0480172	0.783109	0.0536937	0.791413	0.0539375	0.792092	0.0496483	0.778856	0.0524939	0.779237	0.0518557	0.783017	0.0546342	0.789422	0.0468997	0.781213	0.0547598	0.775077	0.0564502	0.784032	0.00573922
23	Treze de Maio	0.742018	0.0620381	0.736721	0.0652344	0.742155	0.0627111	0.724982	0.0641383	0.741667	0.0606865	0.735165	0.0632302	0.741064	0.0624619	0.745469	0.0591254	0.741007	0.0619369	0.732603	0.0675465	0.738285	0.00604181
24	Tubarão	0.724775	0.0623497	0.723279	0.0699428	0.72653	0.068609	0.706894	0.0701663	0.732969	0.0614212	0.714135	0.0737003	0.733226	0.0632623	0.723914	0.0631206	0.725804	0.064501	0.728574	0.0700651	0.72401	0.00807748
25	Urussanga	0.74794	0.0561666	0.763891	0.0526017	0.763181	0.0571627	0.745285	0.0537516	0.764961	0.0517597	0.766687	0.0493064	0.763071	0.0572182	0.754374	0.0510596	0.76111	0.0549473	0.756843	0.0556848	0.758734	0.00739967

[truncated: 1 more sheets: Correlation LST x RSEI]
